# Supplementary material for: Metabolomic Markers in Attention-Deficit/Hyperactivity Disorder (ADHD) among Children and Adolescents—A Systematic Review
Source: Int J Mol Sci. 2024 Apr 16;25(8):4385. doi: 10.3390/ijms25084385 (PMC11050195; doi:10.3390/ijms25084385)
Supplement: Supplementary file 1 [file ijms-25-04385-s001.zip]

Archive with 3 entries (3 files):
- Supplementary File S1_Search_strings.pdf
- Supplementary Table S1_Newcastle-Ottawa Scale Rating..pdf
- Supplementary Table S2_Main_findings.pdf
